# Supplementary material for: Ginsenoside Rg1 as a Potential Regulator of Hematopoietic Stem/Progenitor Cells
Source: Stem Cells Int. 2021 Dec 31;2021:4633270. doi: 10.1155/2021/4633270 (PMC8741398; doi:10.1155/2021/4633270)
Supplement: Supplementary Materials — Supplementary Material 1: putative targets of Rg1 identified using TargetNet. Supplementary Material 2: putative targets of Rg1 identified using SwissTargetPrediction. Supplementary Material 3: genes involved in HSC proliferation. Supplementary Material 4: genes involved in HSC migration. Supplementary Material 5: genes involved in HSC differentiation. Supplementary Material 6: genes involved in HPC differentiation. Supplementary Material 7: databases used in this study. [file 4633270.f1.zip]

Archive with 7 entries (7 files):
- Supplementary Material 1.pdf
- Supplementary Material 2.pdf
- Supplementary Material 3.pdf
- Supplementary Material 4.pdf
- Supplementary Material 5.pdf
- Supplementary Material 6.pdf
- Supplementary Material 7.pdf
